# Supplementary material for: Coeval primary and diagenetic carbonates in lacustrine sediments challenge palaeoclimate interpretations
Source: Sci Rep. 2021 Apr 12;11:7935. doi: 10.1038/s41598-021-86872-1 (PMC8041749; doi:10.1038/s41598-021-86872-1)
Supplement: Supplementary file 2 — Supplementary Table. [file 41598_2021_86872_MOESM2_ESM.xlsx]

## Sheet: Sheet1
Sample Number		Ahlat Ridge composite depth (mm)	Ahlat Ridge no event composite depth (mm)		Age (ka BP) afer Stockhecke et al.49		Core Section	Top Depth (cm)	Bottom Depth (cm)		Content	Number of valves/casts analysed		d13CPDB [‰]	± s	d18OPDB- [‰]	± s
63		7898	7616		16.8738		2E_2H_2	85	87		encrusted ostracod valves	4		8.40136	0.0611416	5.43966	0.0592273
67		8553	8271		17.9925		2E_3H_1	7	9		encrusted ostracod valves	3		8.24628	0.0543875	5.45045	0.0177773
67		8553	8271		17.9925		2E_3H_1	7	9		encrusted ostracod valves	3		8.2799	0.0206712	5.438	0.0320614
69		9050	8768		18.9122		2E_3H_1	50.5	52.5		encrusted ostracod valves	7		8.11091	0.0581059	4.71841	0.0624165
74		10066	9784		21.1395		2A_4H_2	114	116		encrusted casts	1.5		7.89109	0.0408815	3.87453	0.0289483
74		10066	9784		21.1395		2A_4H_2	114	116		encrusted ostracod valves	3		7.89957	0.0460706	4.30462	0.0184392
74		10066	9784		21.1395		2A_4H_2	114	116		encrusted ostracod valves	3		7.91861	0.0241392	4.58186	0.0524678
76		10546	10264		22.1917		2A_5H_1	30	32		encrusted ostracod valves	3		7.52808	0.0635869	3.82448	0.0544105
81		11487	11205		24.1126		2A_5H_1	128	130		encrusted ostracod valves	2		7.60494	0.0335787	4.3785	0.0626588
81		11487	11205		24.1126		2A_5H_1	128	130		encrusted ostracod valves	4		7.58632	0.0292565	4.46779	0.0318415
81		11487	11205		24.1126		2A_5H_1	128	130		encrusted ostracod valves	3		7.62788	0.0573457	4.38719	0.141557
85		12267	11985		25.5708		2A_5H_2	54	56		encrusted ostracod valves	4		7.58229	0.0382923	4.20707	0.0248545
99		14458	14144		31.1272		2E_4H_3	113	115		encrusted ostracod valves	8		7.16064	0.0404475	4.70973	0.0423874
128		21509	17694		42.7239		2D_7H_1	98	100		encrusted ostracod valves	4		7.35421	0.0465532	3.1088	0.0297746
128		21509	17694		42.7239		2D_7H_1	98	100		encrusted ostracod valves	3		7.43122	0.0690377	3.35051	0.0385321
132		22039	18207		44.5553		2D_7H_1	150.5	152		encrusted ostracod valves	4		7.60372	0.0232637	3.74951	0.0252943
132		22039	18207		44.5553		2D_7H_1	150.5	152		encrusted ostracod valves	5		7.2732	0.0391689	4.77403	0.0446943
132		22039	18207		44.5553		2D_7H_1	150.5	152		encrusted casts	1		7.82673	0.0387969	3.77243	0.0922722
132		22039	18207		44.5553		2D_7H_1	150.5	152		encrusted casts	1		7.63029	0.0632321	3.41869	0.0486757
134		22289	18454		45.4377		2D_7H_2	21	23		encrusted casts	1		7.54963	0.0279052	3.31902	0.048066
134		22289	18454		45.4377		2D_7H_2	21	23		encrusted casts	1		7.57356	0.0770954	3.44403	0.0376737
134		22289	18454		45.4377		2D_7H_2	21	23		encrusted ostracod valves	3.5		7.45958	0.111805	3.90026	0.0568198
137.1		22434	18599		45.956		2D_7H_2	35	37		encrusted ostracod valves	8		6.81039	0.0591887	3.67183	0.0740857
137.1		22434	18599		45.956		2D_7H_2	35	37		encrusted casts	3		7.48117	0.0384617	3.3954	0.0694616
145		23240	19402		48.6274		2D_7H_2	122	124		encrusted ostracod valves	5		7.5658	0.0636687	3.96558	0.0348767
149		23725	19857		50.2523		2A_9H_1	116.5	118.5		encrusted ostracod valves	8		7.528	0.0555095	3.36906	0.019495
151		24052	20184		51.4997		2A_9H_1	148	150		encrusted ostracod valves	3		7.83268	0.0261954	3.75883	0.026644
217.1		34262	28197		74.653		2E_11H_1	54	56		encrusted ostracod valves	5		8.00928	0.0653131	3.62029	0.028893
219		34432	28367		75.1977		2E_11H_1	73	75		encrusted ostracod valves	2		7.88545	0.0436085	3.67172	0.031944
219		34432	28367		75.1977		2E_11H_1	73	75		encrusted ostracod valves	3		7.77611	0.0773195	3.85044	0.0432994
274		43861	34479		88.8678		2D_15H_1	84	86		encrusted ostracod valves	7		7.49136	0.0588626	3.55294	0.0508222
276		44141	34749		89.2966		2D_15H_2	11.5	13.5		encrusted ostracod valves	3		7.26952	0.0570789	4.02489	0.023399
276		44141	34749		89.2966		2D_15H_2	11.5	13.5		encrusted ostracod valves	4		7.35931	0.0577088	4.16332	0.0592447
276		44141	34749		89.2966		2D_15H_2	11.5	13.5		encrusted ostracod valves	8		6.835	0.0591887	3.71338	0.0740857
277		44476	35084		89.8284		2D_15H_2	42	44		encrusted ostracod valves	3		7.23215	0.0412044	3.91305	0.0334017
277		44476	35084		89.8284		2D_15H_2	42	44		encrusted ostracod valves	5		7.15985	0.0578921	3.59901	0.10408
282		45296	35884		92.4958		2D_15H_2	119	121		encrusted ostracod valves	5		6.76104	0.0287141	3.78099	0.0705438
282		45296	35884		92.4958		2D_15H_2	119	121		encrusted ostracod valves	4		6.84382	0.0534977	3.87464	0.0884537
282		45296	35884		92.4958		2D_15H_2	119	121		encrusted ostracod valves	3		6.68789	0.0250799	3.71047	0.0403467
285		45878	36466		94.6283		2B_5H_1	36	38		encrusted ostracod valves	4		6.99736	0.0772108	4.00369	0.019916
290		46835	37423		98.1347		2B_5H_2	51	53		encrusted ostracod valves	12		7.09195	0.100426	3.60155	0.0270793
319		52097	42111		112.604		2B_7H_1	66	68		encrusted ostracod valves	1		7.22863	0.0391689	4.70242	0.0446943
319		52097	42111		112.604		2B_7H_1	66	68		encrusted ostracod valves	4		7.49277	0.0309306	4.2371	0.00808894
OK 36		61595	50452		136.658		2B_10H_4	30	32		encrusted ostracod valves	2		7.15035	0.0413763	4.91565	0.0847078
OK 36		61595	50452		136.658		2B_10H_4	30	32		encrusted ostracod valves	3		7.00318	0.0246041	4.91767	0.0457815
OK 36		61595	50452		136.658		2B_10H_4	30	32		encrusted ostracod valves	5		7.23302	0.043264	5.19669	0.0750659
399		62375	51226		138.271		2E_20A_1	60	62		encrusted ostracod valves	3		7.51859	0.064488	4.25859	0.0479617
